# Supplementary material for: Optimization of the genetic code expansion technology for intracellular labelling and single-molecule tracking of proteins in genomically re-coded E. coli
Source: RSC Chem Biol. 2025 Nov 24;7(2):269–85. doi: 10.1039/d5cb00221d (PMC12684252; doi:10.1039/d5cb00221d)
Supplement: CB-007-D5CB00221D-s001 [file CB-007-D5CB00221D-s001.xlsx]

## Sheet: Content
Supplmentary Dataset 1
Optimization of the genetic code expansion technology for labelling and single-molecule tracking of intracellularly labelled proteins in genomically re-coded E. coli
Filip Ilievski, Linnea Wikström, Anneli Borg, Ivan L. Volkov, Gerrit Brandis, Magnus Johansson
Department of Cell and Molecular Biology, Uppsala University
Correspondence: m.johansson@icm.uu.se
Dataset SX includes:	Content
Sheet 1	HMM analysis results of HaloTag - JFX549-HTL, cumulated data
Sheet 2	HMM analysis results of HaloTag - JF646-azide, cumulated data
Sheet 3	HMM analysis results of LacY-HaloTag - JFX549-HTL, cumulated data
Sheet 4	HMM analysis results of LacY-HaloTag - JF646-azide, cumulated data
Abbreviations
D	Diffusion coefficient
steps	Number of steps in combined trajectories
Occupancy	Steady state occupancy of diffusion state

## Sheet: Sheet1
HaloTag - JFX549-HTL, cumulated data (steps=99664)
1 state model	State 1
D, µm²/s	10.121	+/-	0.084
Occupancy	1.000	+/-	0.000
Dwell time, s	Inf	+/-	NaN
2 state model	State 1				State 2
D, µm²/s	1.167	+/-	0.037		11.457	+/-	0.068
Occupancy	0.121	+/-	0.005		0.879	+/-	0.005
Dwell time, s	0.109	+/-	0.005		0.619	+/-	0.024
3 state model	State 1				State 2				State 3
D, µm²/s	0.436	+/-	0.023		7.206	+/-	0.052		19.325	+/-	0.210
Occupancy	0.047	+/-	0.004		0.691	+/-	0.006		0.262	+/-	0.005
Dwell time, s	0.175	+/-	0.016		1.001	+/-	0.090		0.230	+/-	0.025

## Sheet: Sheet2
HaloTag - JF646-azide, cumulated data (steps=99265)
1 state model	State 1
D, µm²/s	10.226	+/-	0.100
Occupancy	1.000	+/-	0.000
Dwell time, s	Inf	+/-	NaN
2 state model	State 1				State 2
D, µm²/s	0.159	+/-	0.009		11.080	+/-	0.081
Occupancy	0.075	+/-	0.005		0.925	+/-	0.005
Dwell time, s	0.129	+/-	0.009		1.279	+/-	0.076
3 state model	State 1				State 2				State 3
D, µm²/s	0.151	+/-	0.009		4.716	+/-	0.048		15.982	+/-	0.125
Occupancy	0.075	+/-	0.004		0.409	+/-	0.006		0.516	+/-	0.006
Dwell time, s	0.142	+/-	0.010		0.284	+/-	0.015		0.273	+/-	0.016

## Sheet: Sheet3
LacY-HaloTag - JFX549-HTL, cumulated data (steps=141773)
1 state model	State 1
D, µm²/s	0.769	+/-	0.014
Occupancy	1.000	+/-	0.000
Dwell time, s	Inf	+/-	NaN
2 state model	State 1				State 2
D, µm²/s	0.174	+/-	0.001		4.806	+/-	0.048
Occupancy	0.865	+/-	0.003		0.135	+/-	0.003
Dwell time, s	0.951	+/-	0.021		0.132	+/-	0.003
3 state model	State 1				State 2				State 3
D, µm²/s	0.084	+/-	0.001		0.219	+/-	0.001		4.955	+/-	0.048
Occupancy	0.264	+/-	0.006		0.606	+/-	0.006		0.130	+/-	0.003
Dwell time, s	0.516	+/-	0.034		0.965	+/-	0.051		0.146	+/-	0.004

## Sheet: Sheet4
LacY-HaloTag - JF646-azide, cumulated data (steps=22207)
1 state model	State 1
D, µm²/s	1.960	+/-	0.051
Occupancy	1.000	+/-	0.000
Dwell time, s	Inf	+/-	NaN
2 state model	State 1				State 2
D, µm²/s	0.167	+/-	0.003		6.139	+/-	0.079
Occupancy	0.717	+/-	0.007		0.283	+/-	0.007
Dwell time, s	0.246	+/-	0.008		0.091	+/-	0.002
3 state model	State 1				State 2				State 3
D, µm²/s	0.039	+/-	0.003		0.183	+/-	0.003		6.412	+/-	0.087
Occupancy	0.093	+/-	0.008		0.648	+/-	0.008		0.259	+/-	0.006
Dwell time, s	0.787	+/-	0.119		0.167	+/-	0.004		0.062	+/-	0.001
